# Supplementary material for: Mechanisms Underpinning Dynamic Impact Resistance Reinforcement by Multi-Scale Synergistic Effect Through Nano-Silica and Carbon Hollow Microsphere
Source: Polymers (Basel). 2025 Sep 25;17(19):2592. doi: 10.3390/polym17192592 (PMC12526741; doi:10.3390/polym17192592)
Supplement: Supplementary file 1 [file polymers-17-02592-s001.zip]

Archive with 1 entries (1 files):
- polymers-3867044-SI.pdf
